# Supplementary material for: Chromosome-level genome assembly of Phrynocephalus forsythii using third-generation DNA sequencing and Hi-C analysis
Source: DNA Res. 2023 Mar 6;30(2):dsad003. doi: 10.1093/dnares/dsad003 (PMC10113879; doi:10.1093/dnares/dsad003)
Supplement: dsad003_suppl_Supplementary_Table_S1 [file dsad003_suppl_supplementary_table_s1.xls]

## Sheet: S1
Table S1. Altitudinal range of species participating in comparative genome analysis
high-altitude adaptation group			low-altitude adaptation group
species	altitudinal range (m)	data source	species	altitudinal range (m)	data source
Pseudonaja textilis	15-670	https://www.gbif.org/search	Rhinopithecus bieti	3500-4500	Yu et al., 2016, Nature Genetics, 48:947-952
Podarcis muralis	15-509	https://www.gbif.org/search	Bos grunniens	3000-5500	Huang et al., 2012, BMC Microbiology, 12:237
Zootoca vivipara	15-2900	https://www.gbif.org/search	Pseudopodoces humilis	3300-5400	Qu et al., 2013, Nature Communications, 4:2071
Anolis carolinensis	5-562	https://www.gbif.org/search	Phrynocephalus vlangalii	2750-4250	Jin et al., 2018, BMC Genomics, 19:185
Pogona vitticeps	56-700	https://www.gbif.org/search	Nanorana parkeri	2850-5000	Sun et al., 2015, PNAS, 112:1257-1262
Phrynocephalus przewalskii	1000-1500	Zhao et al., Fauna Sinica, Reptilia,Vol.2	Bufo gargarizans	1700-3700	Fei et al., 2008, Fauna Sinica, Amphibia
Xenopus tropicalis	17-253	https://www.gbif.org/search	Triplophysa tibetana	4000-5000	Yang et al., 2018, Molecular Ecology Resources, 19:1027-1036
Leptobrachium leishanense	1100-1500	Fei et al., 2008, Fauna Sinica, Amphibia, Vol.2
