# Supplementary material for: Chromosome-level genome assembly of Phrynocephalus forsythii using third-generation DNA sequencing and Hi-C analysis
Source: DNA Res. 2023 Mar 6;30(2):dsad003. doi: 10.1093/dnares/dsad003 (PMC10113879; doi:10.1093/dnares/dsad003)
Supplement: dsad003_suppl_Supplementary_Table_S2 [file dsad003_suppl_supplementary_table_s2.xls]

## Sheet: S2
Table S2. Functional annotation of non-coding RNA genes
	Type	Copy number	Average length(bp)	Total length(bp)	% of genome
miRNA		7898	115.03	908485	0.050002
tRNA		359	74.5	26746	0.001472
rRNA	rRNA	33614	82.41	2769988	0.15
	18S	144	278.88	40159	0.00221
	28S	224	302.89	67847	0.003734
	5.8S	18	136.94	2465	0.000136
	5S	33228	80.04	2659517	0.15
snRNA	snRNA	1757	145.48	255611	0.014069
	CD-box	192	119.29	22903	0.001261
	HACA-box	1123	149.95	168397	0.009268
	splicing	379	136.83	51858	0.002854
	scaRNA	62	199.87	12392	0.000682
	Unknown	1	61	61	3e-06
