# Supplementary material for: Chromosome-level genome assembly of Phrynocephalus forsythii using third-generation DNA sequencing and Hi-C analysis
Source: DNA Res. 2023 Mar 6;30(2):dsad003. doi: 10.1093/dnares/dsad003 (PMC10113879; doi:10.1093/dnares/dsad003)
Supplement: dsad003_suppl_Supplementary_Table_S3 [file dsad003_suppl_supplementary_table_s3.xls]

## Sheet: S3
Table S3: Gene families statistics among species
high-altitude adaptation group						low-altitude adaptation group
Species	Unclustered genes	Single copy orthologs	Multiple copy orthologs	Unique paralogs	Species-specific genes	Species	Unclustered genes	Single copy orthologs	Multiple copy orthologs	Unique paralogs	Species-specific genes
Pseudonaja textilis	558	2991	2072	110	886	Rhinopithecus bieti	2473	911	9217	615	4958
Podarcis muralis	737	2991	2272	108	1951	Bos grunniens	1026	911	5789	216	1857
Zootoca vivipara	2081	2991	8653	310	3087	Pseudopodoces humilis	620	911	5746	130	1157
Anolis carolinensis	648	2991	1710	57	1062	Phrynocephalus vlangalii	1196	911	2496	119	3398
Pogona vitticeps	615	2991	1976	52	783	Phrynocephalus forsythii	1721	911	2482	101	2437
Phrynocephalus forsythii	1674	2991	2076	85	2227	Nanorana parkeri	2405	911	2466	189	3830
Phrynocephalus przewalskii	940	2991	1995	84	1929	Bufo gargarizans	875	911	7657	658	5263
Xenopus tropicalis	831	2991	1928	141	1641	Triplophysa tibetana	2731	911	4143	542	5524
Leptobrachium leishanense	2902	2991	2545	427	8496
