# Supplementary material for: Chromosome-level genome assembly of Phrynocephalus forsythii using third-generation DNA sequencing and Hi-C analysis
Source: DNA Res. 2023 Mar 6;30(2):dsad003. doi: 10.1093/dnares/dsad003 (PMC10113879; doi:10.1093/dnares/dsad003)
Supplement: dsad003_suppl_Supplementary_Table_S4 [file dsad003_suppl_supplementary_table_s4.xls]

## Sheet: S4
Table S4. Significantly over-represented Gene Ontology (GO) terms among P. forsythii-specific genes in high-altitude adaptation group
GO-ID	p-value	corr p-value	Description
943	1.3293e-18	3.9879e-17	retrotransposon nucleocapsid
46983	8.1825e-08	3.6821e-06	protein dimerization activity
15074	1.097e-07	1.2067e-05	DNA integration
5245	6.4421e-05	0.0014495	voltage-gated calcium channel activity
1990504	3.6105e-05	0.0019858	dense core granule exocytosis
34220	7.6552e-05	0.0024747	ion transmembrane transport
17156	8.9991e-05	0.0024747	calcium-ion regulated exocytosis
16079	0.000215	0.0047301	synaptic vesicle exocytosis
70588	0.00026298	0.0048213	calcium ion transmembrane transport
45055	0.00032749	0.0051463	regulated exocytosis
5891	0.0004893	0.0053496	voltage-gated calcium channel complex
34704	0.00053496	0.0053496	calcium channel complex
99504	0.00046304	0.0056594	synaptic vesicle cycle
99003	0.00046304	0.0056594	vesicle-mediated transport in synapse
6816	0.00051534	0.0056687	calcium ion transport
5262	0.00038055	0.0057082	calcium channel activity
16459	0.00086671	0.0065003	myosin complex
99643	0.00070917	0.0065007	signal release from synapse
7269	0.00070917	0.0065007	neurotransmitter secretion
1505	0.0011161	0.009444	regulation of neurotransmitter levels
15085	0.00093225	0.010488	calcium ion transmembrane transporter activity
23061	0.0017491	0.013743	signal release
6836	0.001892	0.013875	neurotransmitter transport
98662	0.0022315	0.015342	inorganic cation transmembrane transport
98660	0.0027462	0.016705	inorganic ion transmembrane transport
6259	0.0028422	0.016705	DNA metabolic process
98655	0.0028854	0.016705	cation transmembrane transport
7268	0.0034172	0.017086	chemical synaptic transmission
98916	0.0034172	0.017086	anterograde trans-synaptic signaling
99537	0.0034172	0.017086	trans-synaptic signaling
99536	0.0036128	0.017279	synaptic signaling
5216	0.0029242	0.021116	ion channel activity
4888	0.0032619	0.021116	transmembrane signaling receptor activity
22803	0.0038125	0.021116	passive transmembrane transporter activity
15267	0.0038125	0.021116	channel activity
22843	0.0047768	0.021116	voltage-gated cation channel activity
3774	0.0062564	0.021116	cytoskeletal motor activity
22832	0.0065516	0.021116	voltage-gated channel activity
5244	0.0065516	0.021116	voltage-gated ion channel activity
38023	0.0065695	0.021116	signaling receptor activity
60089	0.0065695	0.021116	molecular transducer activity
15629	0.0049174	0.029504	actin cytoskeleton
5634	0.0061121	0.030561	nucleus
34702	0.0082762	0.031036	ion channel complex
34703	0.0082762	0.031036	cation channel complex
6887	0.0068788	0.031528	exocytosis
6811	0.0078388	0.034491	ion transport
1902495	0.011428	0.035232	transmembrane transporter complex
1990351	0.011744	0.035232	transporter complex
15318	0.0122	0.0366	inorganic molecular entity transmembrane transporter activity
15075	0.015456	0.043469	ion transmembrane transporter activity
140352	0.012103	0.049309	export from cell
32940	0.012103	0.049309	secretion by cell
