# Supplementary material for: Chromosome-level genome assembly of Phrynocephalus forsythii using third-generation DNA sequencing and Hi-C analysis
Source: DNA Res. 2023 Mar 6;30(2):dsad003. doi: 10.1093/dnares/dsad003 (PMC10113879; doi:10.1093/dnares/dsad003)
Supplement: dsad003_suppl_Supplementary_Table_S5 [file dsad003_suppl_supplementary_table_s5.xls]

## Sheet: S5
Table S5. Significantly over-represented Gene Ontology (GO) terms among P. forsythii-specific genes in low-altitude adaptation group
GO-ID	p-value	corr p-value	Description
943	7.9341e-14	2.4596e-12	retrotransposon nucleocapsid
46983	1.6649e-07	1.1654e-05	protein dimerization activity
19068	4.3089e-07	4.4382e-05	virion assembly
19058	1.2019e-06	6.1899e-05	viral life cycle
98609	3.4804e-06	0.00011949	cell-cell adhesion
16032	6.0805e-06	0.00015657	viral process
7156	3.501e-05	0.00067651	homophilic cell adhesion via plasma membrane adhesion molecules
98742	3.9408e-05	0.00067651	cell-cell adhesion via plasma-membrane adhesion molecules
2429	0.00012144	0.0012508	immune response-activating cell surface receptor signaling pathway
50851	0.00012144	0.0012508	antigen receptor-mediated signaling pathway
50853	0.00012144	0.0012508	B cell receptor signaling pathway
2757	0.00012144	0.0012508	immune response-activating signal transduction
19814	0.00014531	0.0015015	immunoglobulin complex
19815	0.00014531	0.0015015	B cell receptor complex
2768	0.00016971	0.0015868	immune response-regulating cell surface receptor signaling pathway
7155	0.00018487	0.0015868	cell adhesion
2764	0.0012126	0.0096076	immune response-regulating signaling pathway
48583	0.00142	0.010447	regulation of response to stimulus
2253	0.0019875	0.013648	activation of immune response
50778	0.0027379	0.017625	positive regulation of immune response
2684	0.0036016	0.021822	positive regulation of immune system process
32780	0.0087428	0.045026	negative regulation of ATP-dependent activity
8544	0.0087428	0.045026	epidermis development
43462	0.0087428	0.045026	regulation of ATP-dependent activity
3714	0.0019201	0.048447	transcription corepressor activity
16706	0.0023477	0.048447	2-oxoglutarate-dependent dioxygenase activity
140678	0.0034605	0.048447	molecular function inhibitor activity
42030	0.0034605	0.048447	ATPase inhibitor activity
50776	0.0098969	0.048542	regulation of immune response
