# Supplementary material for: Chromosome-level genome assembly of Phrynocephalus forsythii using third-generation DNA sequencing and Hi-C analysis
Source: DNA Res. 2023 Mar 6;30(2):dsad003. doi: 10.1093/dnares/dsad003 (PMC10113879; doi:10.1093/dnares/dsad003)
Supplement: dsad003_suppl_Supplementary_Table_S6 [file dsad003_suppl_supplementary_table_s6.xls]

## Sheet: S6
Table S6. Significantly over-represented Gene Ontology (GO) terms of expanded and contracted gene families in the high-altitude adaptation group
Expanded gene families				Contracted gene families
GO-ID	p-value	corr p-value	Description	GO-ID	p-value	corr p-value	Description
16514	6.735e-09	5.7921e-07	SWI/SNF complex	16459	2.1671e-08	7.8016e-07	myosin complex
16706	6.3606e-07	6.776e-05	2-oxoglutarate-dependent dioxygenase activity	20037	3.4e-08	2.6078e-06	heme binding
5200	8.6319e-07	6.776e-05	structural constituent of cytoskeleton	46906	5.3221e-08	2.6078e-06	tetrapyrrole binding
4112	2.5274e-06	9.92e-05	cyclic-nucleotide phosphodiesterase activity	5506	3.5465e-07	1.1585e-05	iron ion binding
4114	2.5274e-06	9.92e-05	3',5'-cyclic-nucleotide phosphodiesterase activity	16705	6.2996e-07	1.5434e-05	oxidoreductase activity, acting on paired donors, with incorporation or reduction of molecular oxygen
45111	3.536e-06	0.00010137	intermediate filament cytoskeleton	15629	8.6799e-07	1.5624e-05	actin cytoskeleton
5882	3.536e-06	0.00010137	intermediate filament	8146	2.4747e-06	4.8504e-05	sulfotransferase activity
1904949	7.1221e-06	0.0001225	ATPase complex	16782	3.207e-06	5.2381e-05	transferase activity, transferring sulphur-containing groups
70603	7.1221e-06	0.0001225	SWI/SNF superfamily-type complex	7186	6.9802e-07	5.3748e-05	G protein-coupled receptor signaling pathway
35510	2.8885e-06	0.00015547	DNA dealkylation	7606	2.2772e-06	5.8448e-05	sensory perception of chemical stimulus
80111	2.8885e-06	0.00015547	DNA demethylation	50909	2.2772e-06	5.8448e-05	sensory perception of taste
7215	3.0365e-06	0.00015547	glutamate receptor signaling pathway	65007	5.4064e-06	9.948e-05	biological regulation
7216	3.0365e-06	0.00015547	G protein-coupled glutamate receptor signaling pathway	50794	6.4598e-06	9.948e-05	regulation of cellular process
71482	3.0365e-06	0.00015547	cellular response to light stimulus	50789	1.257e-05	0.00016132	regulation of biological process
6304	8.4716e-06	0.00030982	DNA modification	1901363	1.6337e-05	0.0002047	heterocyclic compound binding
44728	8.4716e-06	0.00030982	DNA methylation or demethylation	97159	1.671e-05	0.0002047	organic cyclic compound binding
71478	1.2017e-05	0.00038453	cellular response to radiation	46914	4.755e-05	0.00051777	transition metal ion binding
70988	2.7882e-05	0.00079309	demethylation	3774	6.7831e-05	0.00066475	cytoskeletal motor activity
51213	3.0211e-05	0.00094864	dioxygenase activity	1903506	0.00015979	0.0013671	regulation of nucleic acid-templated transcription
32300	0.00011805	0.0014504	mismatch repair complex	6355	0.00015979	0.0013671	regulation of transcription, DNA-templated
1990391	0.00011805	0.0014504	DNA repair complex	2001141	0.00015979	0.0013671	regulation of RNA biosynthetic process
99513	0.0001896	0.0018207	polymeric cytoskeletal fiber	51252	0.00020125	0.0014127	regulation of RNA metabolic process
140513	0.00019053	0.0018207	nuclear protein-containing complex	19219	0.00023372	0.0014127	regulation of nucleobase-containing compound metabolic process
99081	0.00033369	0.0024002	supramolecular polymer	10556	0.00023372	0.0014127	regulation of macromolecule biosynthetic process
99512	0.00033369	0.0024002	supramolecular fiber	31326	0.00025419	0.0014127	regulation of cellular biosynthetic process
35097	0.00033491	0.0024002	histone methyltransferase complex	9889	0.00025685	0.0014127	regulation of biosynthetic process
6338	0.00010006	0.0025616	chromatin remodeling	10468	0.00040793	0.002094	regulation of gene expression
71214	0.00016118	0.0028391	cellular response to abiotic stimulus	51171	0.00047562	0.0022585	regulation of nitrogen compound metabolic process
104004	0.00016118	0.0028391	cellular response to environmental stimulus	80090	0.00049862	0.0022585	regulation of primary metabolic process
6355	0.00016635	0.0028391	regulation of transcription, DNA-templated	4888	0.00027474	0.0022587	transmembrane signaling receptor activity
2001141	0.00016635	0.0028391	regulation of RNA biosynthetic process	4930	0.00027657	0.0022587	G protein-coupled receptor activity
1903506	0.00016635	0.0028391	regulation of nucleic acid-templated transcription	31323	0.00058937	0.0025212	regulation of cellular metabolic process
33061	0.00051286	0.0029404	DNA recombinase mediator complex	60255	0.00069986	0.0028363	regulation of macromolecule metabolic process
33063	0.00051286	0.0029404	Rad51B-Rad51C-Rad51D-XRCC2 complex	19222	0.00092517	0.0035619	regulation of metabolic process
35060	0.00051286	0.0029404	brahma complex	5856	0.00037525	0.004503	cytoskeleton
34708	0.00059006	0.0031716	methyltransferase complex	38023	0.00086565	0.0060595	signaling receptor activity
42752	0.0002116	0.0031865	regulation of circadian rhythm	60089	0.00086565	0.0060595	molecular transducer activity
42754	0.0002116	0.0031865	negative regulation of circadian rhythm	50896	0.0024611	0.0090239	response to stimulus
51252	0.00025351	0.0035985	regulation of RNA metabolic process	51716	0.0032707	0.011187	cellular response to stimulus
50789	0.00027733	0.0035985	regulation of biological process	7600	0.0033416	0.011187	sensory perception
19219	0.00033221	0.0035985	regulation of nucleobase-containing compound metabolic process	50877	0.0035689	0.01145	nervous system process
10556	0.00033221	0.0035985	regulation of macromolecule biosynthetic process	7165	0.0038748	0.011934	signal transduction
9416	0.00033808	0.0035985	response to light stimulus	3676	0.0020665	0.013501	nucleic acid binding
9628	0.00036604	0.0035985	response to abiotic stimulus	23052	0.005186	0.015358	signaling
6325	0.00037843	0.0035985	chromatin organization	7154	0.0059156	0.01687	cell communication
7156	0.00037843	0.0035985	homophilic cell adhesion via plasma membrane adhesion molecules	18958	0.0071608	0.019013	phenol-containing compound metabolic process
50794	0.00038358	0.0035985	regulation of cellular process	42403	0.0071608	0.019013	thyroid hormone metabolic process
31326	0.0003863	0.0035985	regulation of cellular biosynthetic process	51923	0.010723	0.027522	sulfation
9889	0.00039358	0.0035985	regulation of biosynthetic process	3008	0.011103	0.027578	system process
16887	0.0001903	0.0038996	ATP hydrolysis activity	6805	0.014272	0.032322	xenobiotic metabolic process
42393	0.00020495	0.0038996	histone binding	71466	0.014272	0.032322	cellular response to xenobiotic stimulus
52745	0.00024838	0.0038996	inositol phosphate phosphatase activity	9410	0.014272	0.032322	response to xenobiotic stimulus
4445	0.00024838	0.0038996	inositol-polyphosphate 5-phosphatase activity	16594	0.0058923	0.03609	glycine binding
46030	0.00024838	0.0038996	inositol trisphosphate phosphatase activity	16491	0.0065469	0.037741	oxidoreductase activity
98742	0.00044523	0.0039303	cell-cell adhesion via plasma-membrane adhesion molecules	5615	0.004369	0.039321	extracellular space
19814	0.001017	0.0044805	immunoglobulin complex
19815	0.001017	0.0044805	B cell receptor complex
44666	0.001017	0.0044805	MLL3/4 complex
99080	0.001042	0.0044805	supramolecular complex
44815	0.0011709	0.004795	DNA packaging complex
40014	0.00062873	0.0051921	regulation of multicellular organism growth
42245	0.00062873	0.0051921	RNA repair
65007	0.00071477	0.0057181	biological regulation
10468	0.00089114	0.0069131	regulation of gene expression
8081	0.00050119	0.0071533	phosphoric diester hydrolase activity
9314	0.00098269	0.0071746	response to radiation
6298	0.00098269	0.0071746	mismatch repair
51171	0.0011627	0.0071746	regulation of nitrogen compound metabolic process
6211	0.0012454	0.0071746	5-methylcytosine catabolic process
6307	0.0012454	0.0071746	DNA dealkylation involved in DNA repair
35511	0.0012454	0.0071746	oxidative DNA demethylation
35513	0.0012454	0.0071746	oxidative RNA demethylation
35552	0.0012454	0.0071746	oxidative single-stranded DNA demethylation
35553	0.0012454	0.0071746	oxidative single-stranded RNA demethylation
72529	0.0012454	0.0071746	pyrimidine-containing compound catabolic process
19857	0.0012454	0.0071746	5-methylcytosine metabolic process
80090	0.0012612	0.0071746	regulation of primary metabolic process
98609	0.0013692	0.0076201	cell-cell adhesion
42578	0.00073162	0.0077179	phosphoric ester hydrolase activity
30296	0.00073738	0.0077179	protein tyrosine kinase activator activity
35514	0.00073738	0.0077179	DNA demethylase activity
35516	0.00073738	0.0077179	oxidative DNA demethylase activity
16705	0.00080929	0.0079411	oxidoreductase activity, acting on paired donors, with incorporation or reduction of molecular oxygen
31323	0.0016781	0.0091405	regulation of cellular metabolic process
33588	0.0024993	0.0097698	elongator holoenzyme complex
6468	0.0020204	0.010526	protein phosphorylation
70989	0.0020559	0.010526	oxidative demethylation
48638	0.0020559	0.010526	regulation of developmental growth
60255	0.0022427	0.011257	regulation of macromolecule metabolic process
71565	0.0034692	0.012453	nBAF complex
785	0.0035407	0.012453	chromatin
1902494	0.0036202	0.012453	catalytic complex
70579	0.0014594	0.012729	methylcytosine dioxygenase activity
35515	0.0014594	0.012729	oxidative RNA demethylase activity
50851	0.0030545	0.013718	antigen receptor-mediated signaling pathway
50853	0.0030545	0.013718	B cell receptor signaling pathway
2757	0.0030545	0.013718	immune response-activating signal transduction
80171	0.0030545	0.013718	lytic vacuole organization
2429	0.0030545	0.013718	immune response-activating cell surface receptor signaling pathway
7040	0.0030545	0.013718	lysosome organization
16310	0.0035193	0.015461	phosphorylation
19222	0.0035633	0.015461	regulation of metabolic process
2768	0.0042355	0.018072	immune response-regulating cell surface receptor signaling pathway
46983	0.0025669	0.020839	protein dimerization activity
4713	0.0026546	0.020839	protein tyrosine kinase activity
6281	0.0050002	0.020984	DNA repair
22008	0.0052148	0.021532	neurogenesis
43412	0.0063236	0.025256	macromolecule modification
9451	0.0063639	0.025256	RNA modification
7166	0.0064127	0.025256	cell surface receptor signaling pathway
42800	0.0035732	0.025303	histone methyltransferase activity (H3-K4 specific)
32451	0.0035732	0.025303	demethylase activity
4672	0.0038211	0.025303	protein kinase activity
60090	0.003868	0.025303	molecular adaptor activity
51716	0.0072342	0.02806	cellular response to stimulus
6974	0.0082176	0.031398	cellular response to DNA damage stimulus
2097	0.0088199	0.032723	tRNA wobble base modification
2098	0.0088199	0.032723	tRNA wobble uridine modification
6259	0.0091889	0.033605	DNA metabolic process
5911	0.010883	0.035997	cell-cell junction
724	0.010678	0.036939	double-strand break repair via homologous recombination
725	0.010678	0.036939	recombinational repair
70507	0.010678	0.036939	regulation of microtubule cytoskeleton organization
7033	0.010678	0.036939	vacuole organization
71339	0.012243	0.037604	MLL1 complex
44665	0.012243	0.037604	MLL1/2 complex
50896	0.011305	0.038095	response to stimulus
51276	0.011309	0.038095	chromosome organization
8270	0.006082	0.038195	zinc ion binding
43015	0.0065325	0.039446	gamma-tubulin binding
70161	0.013313	0.039481	anchoring junction
140657	0.0074408	0.043267	ATP-dependent activity
19209	0.0083122	0.043495	kinase activator activity
30295	0.0083122	0.043495	protein kinase activator activity
4499	0.0083122	0.043495	N,N-dimethylaniline monooxygenase activity
4714	0.0085881	0.043495	transmembrane receptor protein tyrosine kinase activity
33554	0.014749	0.048763	cellular response to stress
8154	0.014858	0.048763	actin polymerization or depolymerization
