# Supplementary material for: Chromosome-level genome assembly of Phrynocephalus forsythii using third-generation DNA sequencing and Hi-C analysis
Source: DNA Res. 2023 Mar 6;30(2):dsad003. doi: 10.1093/dnares/dsad003 (PMC10113879; doi:10.1093/dnares/dsad003)
Supplement: dsad003_suppl_Supplementary_Table_S7 [file dsad003_suppl_supplementary_table_s7.xls]

## Sheet: S7
Table S7. Significantly over-represented Gene Ontology (GO) terms of expanded and contracted gene families in the low-altitude adaptation group
Expanded gene families				Contracted gene families
GO-ID	p-value	corr p-value	Description	GO-ID	p-value	corr p-value	Description
3796	2.9402e-16	4.4103e-14	lysozyme activity	4984	1.7079e-46	5.1237e-45	olfactory receptor activity
61783	1.5641e-14	1.1731e-12	peptidoglycan muralytic activity	7186	5.498e-24	1.3745e-22	G protein-coupled receptor signaling pathway
3676	1.8257e-08	9.1287e-07	nucleic acid binding	50794	2.6116e-22	3.2645e-21	regulation of cellular process
1901363	1.3084e-06	4.1068e-05	heterocyclic compound binding	50789	1.5056e-21	1.2546e-20	regulation of biological process
97159	1.3689e-06	4.1068e-05	organic cyclic compound binding	4930	2.9292e-21	4.3939e-20	G protein-coupled receptor activity
4553	3.7084e-06	9.271e-05	hydrolase activity, hydrolyzing O-glycosyl compounds	65007	2.0301e-20	1.2688e-19	biological regulation
16798	1.8939e-05	0.00040585	hydrolase activity, acting on glycosyl bonds	4888	1.6133e-19	1.6133e-18	transmembrane signaling receptor activity
6355	6.2721e-06	0.00055613	regulation of transcription, DNA-templated	38023	5.8551e-18	3.5131e-17	signaling receptor activity
2001141	6.2721e-06	0.00055613	regulation of RNA biosynthetic process	60089	5.8551e-18	3.5131e-17	molecular transducer activity
1903506	6.2721e-06	0.00055613	regulation of nucleic acid-templated transcription	7165	1.9599e-12	9.7994e-12	signal transduction
51252	1.076e-05	0.00062939	regulation of RNA metabolic process	23052	5.2032e-12	2.168e-11	signaling
19219	1.5223e-05	0.00062939	regulation of nucleobase-containing compound metabolic process	7154	8.1134e-12	2.8976e-11	cell communication
10556	1.5223e-05	0.00062939	regulation of macromolecule biosynthetic process	46983	6.6612e-12	3.3306e-11	protein dimerization activity
31326	1.848e-05	0.00062939	regulation of cellular biosynthetic process	51716	5.7493e-11	1.7967e-10	cellular response to stimulus
9889	1.8929e-05	0.00062939	regulation of biosynthetic process	43565	1.559e-10	6.6813e-10	sequence-specific DNA binding
6869	2.3299e-05	0.00068862	lipid transport	3700	6.0488e-10	2.2683e-09	DNA-binding transcription factor activity
10876	3.4341e-05	0.00091347	lipid localization	50896	8.6521e-10	2.4034e-09	response to stimulus
10468	5.4283e-05	0.0013127	regulation of gene expression	140110	8.365e-09	2.7883e-08	transcription regulator activity
51171	7.6585e-05	0.001509	regulation of nitrogen compound metabolic process	1903506	1.2345e-06	2.572e-06	regulation of nucleic acid-templated transcription
16042	7.7802e-05	0.001509	lipid catabolic process	6355	1.2345e-06	2.572e-06	regulation of transcription, DNA-templated
60070	8.016e-05	0.001509	canonical Wnt signaling pathway	2001141	1.2345e-06	2.572e-06	regulation of RNA biosynthetic process
80090	8.5092e-05	0.001509	regulation of primary metabolic process	51252	1.8185e-06	3.4971e-06	regulation of RNA metabolic process
71526	0.00010278	0.0016597	semaphorin-plexin signaling pathway	19219	2.3371e-06	3.8951e-06	regulation of nucleobase-containing compound metabolic process
15711	0.00010607	0.0016597	organic anion transport	10556	2.3371e-06	3.8951e-06	regulation of macromolecule biosynthetic process
34702	7.3582e-05	0.001766	ion channel complex	31326	2.6906e-06	4.0265e-06	regulation of cellular biosynthetic process
34703	7.3582e-05	0.001766	cation channel complex	9889	2.738e-06	4.0265e-06	regulation of biosynthetic process
31323	0.00012327	0.0018216	regulation of cellular metabolic process	45095	2.3461e-07	4.9268e-06	keratin filament
15718	0.00013273	0.0018583	monocarboxylic acid transport	10468	5.9426e-06	8.2536e-06	regulation of gene expression
1902495	0.00016988	0.0021872	transmembrane transporter complex	51171	7.6828e-06	1.0109e-05	regulation of nitrogen compound metabolic process
1990351	0.00018227	0.0021872	transporter complex	80090	8.3142e-06	1.0393e-05	regulation of primary metabolic process
6928	0.00017584	0.0022423	movement of cell or subcellular component	31323	1.0995e-05	1.3089e-05	regulation of cellular metabolic process
60255	0.00017974	0.0022423	regulation of macromolecule metabolic process	60255	1.465e-05	1.6647e-05	regulation of macromolecule metabolic process
9566	0.00021081	0.0022423	fertilization	19222	2.3337e-05	2.5366e-05	regulation of metabolic process
71715	0.00021917	0.0022423	icosanoid transport	45111	1.6183e-05	0.00011199	intermediate filament cytoskeleton
32309	0.00021917	0.0022423	icosanoid secretion	5882	1.6183e-05	0.00011199	intermediate filament
50482	0.00021917	0.0022423	arachidonic acid secretion	16021	2.1331e-05	0.00011199	integral component of membrane
1903963	0.00021917	0.0022423	arachidonate transport	31224	2.7056e-05	0.00011364	intrinsic component of membrane
15909	0.00032487	0.0028222	long-chain fatty acid transport	20037	0.00020963	0.0006289	heme binding
6313	0.00032487	0.0028222	transposition, DNA-mediated	46906	0.00027316	0.00074498	tetrapyrrole binding
7339	0.00032487	0.0028222	binding of sperm to zona pellucida	3677	0.00046125	0.0011531	DNA binding
32196	0.00032487	0.0028222	transposition	99513	0.00044236	0.0015482	polymeric cytoskeletal fiber
19222	0.0003289	0.0028222	regulation of metabolic process	99081	0.00071079	0.0018658	supramolecular polymer
46942	0.00038316	0.0030885	carboxylic acid transport	99512	0.00071079	0.0018658	supramolecular fiber
15849	0.00038316	0.0030885	organic acid transport	5506	0.00083368	0.0019239	iron ion binding
15908	0.00045861	0.0033886	fatty acid transport	16705	0.0011666	0.0024999	oxidoreductase activity, acting on paired donors, with incorporation or reduction of molecular oxygen
35036	0.00045861	0.0033886	sperm-egg recognition	99080	0.0018552	0.0043288	supramolecular complex
9988	0.00045861	0.0033886	cell-cell recognition
8076	0.0005179	0.0041432	voltage-gated potassium channel complex
34705	0.0005179	0.0041432	potassium channel complex
17154	0.00032519	0.0060973	semaphorin receptor activity
43024	0.00036585	0.0060976	ribosomal small subunit binding
4620	0.00050036	0.0075053	phospholipase activity
9395	0.0010548	0.0075832	phospholipid catabolic process
5488	0.00061031	0.0083224	binding
4623	0.00075462	0.0089453	phospholipase A2 activity
3777	0.00077526	0.0089453	microtubule motor activity
8037	0.0013267	0.0092304	cell recognition
7018	0.0013533	0.0092304	microtubule-based movement
42157	0.0016622	0.011054	lipoprotein metabolic process
22843	0.0010883	0.011661	voltage-gated cation channel activity
16298	0.0012638	0.012638	lipase activity
70915	0.0021399	0.016892	lysophosphatidic acid receptor activity
5112	0.0021399	0.016892	Notch binding
8013	0.0021629	0.016892	beta-catenin binding
22832	0.0022523	0.016892	voltage-gated channel activity
5244	0.0022523	0.016892	voltage-gated ion channel activity
8083	0.0025208	0.018006	growth factor activity
7338	0.0028367	0.018404	single fertilization
30182	0.0029691	0.018804	neuron differentiation
15074	0.003329	0.020594	DNA integration
48699	0.0036616	0.022136	generation of neurons
7399	0.0038904	0.022997	nervous system development
50794	0.0044819	0.025778	regulation of cellular process
7275	0.0045548	0.025778	multicellular organism development
977	0.003873	0.026407	RNA polymerase II transcription regulatory region sequence-specific DNA binding
3713	0.0043146	0.028139	transcription coactivator activity
32543	0.005187	0.028745	mitochondrial translation
44242	0.0058043	0.031509	cellular lipid catabolic process
46434	0.0065559	0.034877	organophosphate catabolic process
6644	0.0073169	0.038163	phospholipid metabolic process
22008	0.0080353	0.041103	neurogenesis
19953	0.0085133	0.042727	sexual reproduction
140053	0.0087052	0.042881	mitochondrial gene expression
5576	0.007468	0.047028	extracellular region
98797	0.007838	0.047028	plasma membrane protein complex
3774	0.0078955	0.049347	cytoskeletal motor activity
