# Supplementary material for: Chromosome-level genome assembly of Phrynocephalus forsythii using third-generation DNA sequencing and Hi-C analysis
Source: DNA Res. 2023 Mar 6;30(2):dsad003. doi: 10.1093/dnares/dsad003 (PMC10113879; doi:10.1093/dnares/dsad003)
Supplement: dsad003_suppl_Supplementary_Table_S8 [file dsad003_suppl_supplementary_table_s8.xls]

## Sheet: S8
Table S8. Significantly over-represented Gene Ontology (GO) terms of positive selected genes
GO_ID	p-value	corr p-value	Description
16787	2.458e-05	0.014888	hydrolase activity
43169	5.0378e-05	0.014888	cation binding
46872	6.1517e-05	0.014888	metal ion binding
8233	7.3885e-05	0.014888	peptidase activity
60589	0.00032413	0.043541	nucleoside-triphosphatase regulator activity
30695	0.00032413	0.043541	GTPase regulator activity
3824	0.00040971	0.047175	catalytic activity
